# Supplementary material for: Comparative Efficacy of a Novel Topical Formulation with Antimicrobial Peptides and Encapsulated Plant Extracts Versus Conventional Therapies for Canine Otitis Externa
Source: Pathogens. 2025 Nov 1;14(11):1112. doi: 10.3390/pathogens14111112 (PMC12655140; doi:10.3390/pathogens14111112)
Supplement: Supplementary file 1 [file pathogens-14-01112-s001.zip]

Archive with 23 entries (22 files):
- Supplementary File S1.pdf
- Supplementary File S10.pdf
- Supplementary File S11.pdf
- Supplementary File S2.pdf
- Supplementary File S3.xlsx
- Supplementary File S4.pdf
- Supplementary File S5.xlsx
- Supplementary File S6.pdf
- Supplementary File S7.xlsx
- Supplementary File S8.xlsx
- Supplementary File S9.pdf
- __MACOSX/
- __MACOSX/._Supplementary File 1.docx
- __MACOSX/._Supplementary file 10.pdf
- __MACOSX/._Supplementary File 11.docx
- __MACOSX/._Supplementary File 2.docx
- __MACOSX/._Supplementary file 3.xlsx
- __MACOSX/._Supplementary File 4.docx
- __MACOSX/._Supplementary file 5.xlsx
- __MACOSX/._Supplementary File 6.docx
- __MACOSX/._Supplementary file 7.xlsx
- __MACOSX/._Supplementary file 8.xlsx
- __MACOSX/._Supplementary file 9.pdf
