# Supplementary material for: Comparative Efficacy of a Novel Topical Formulation with Antimicrobial Peptides and Encapsulated Plant Extracts Versus Conventional Therapies for Canine Otitis Externa
Source: Pathogens. 2025 Nov 1;14(11):1112. doi: 10.3390/pathogens14111112 (PMC12655140; doi:10.3390/pathogens14111112)
Supplement: Supplementary file 1 [file pathogens-14-01112-s001.zip › Supplementary File S3.xlsx]

## Sheet: Sheet1
ID	Group	Ear	pVAS_0	pVAS_7	pVAS_14	pVAS_21	pVAS_28	Malassezia_0	Malassezia_7	Malassezia_14	Malassezia_21	Malassezia_28	cocci_0	cocci_7	cocci_14	cocci_21	cocci_28	bacilli_0	bacilli_7	bacilli_14	bacilli_21	bacilli_28	erythema_0	erythema_7	erythema_14	erythema_21	erythema_28	Swelling_0	Swelling_7	Swelling_14	Swelling_21	Swelling_28	exudate_0	exudate_7	exudate_14	exudate_21	exudate_28	Ulceration_0	Ulceration_7	Ulceration_14	Ulceration_21	Ulceration_28	pH0	pH7	pH14	pH21	pH28	OTIS3_0	OTIS3_7
C-01	A	Right	4	3	2	1	0	2	2	0	0	0	0	0	0	0	0	0	0	0	0	0	2	2	2	2	1	2	1	1	1	1	3	1	1	1	0	0	0	0	0	0	5.38	5.76	5.92	6.3	7.27	7	4
C-01	A	Left	0	0	0	0	0	3	0	0	0	0	0	0	0	0	0	0	0	0	0	0	1	1	1	2	1	1	1	1	1	1	1	1	1	1	0	0	0	0	0	0	6.32	6.84	6.8	6.54	7.25	3	3
C-02	A	Right	0	0	0	0	0	0	0	0	0	0	2	2	2	0	0	2	2	2	0	0	2	1	1	2	1	2	2	2	1	1	3	2	2	2	2	2	0	0	0	0	5.02	5.27	5.16	5.54	5.65	9	5
C-03	A	Right	10	7	5	3	2	3	3	3	2	2	3	0	0	0	0	0	0	0	0	0	3	2	2	2	1	3	3	2	2	2	3	1	1	0	0	1	0	0	0	0	6.34	5.85	5.62	5.9	5.33	10	6
C-03	A	Left	10	7	5	3	2	3	3	3	3	3	1	1	0	0	0	0	0	0	0	0	3	2	2	1	1	3	3	2	2	2	3	1	1	1	1	1	0	0	0	0	5.09	5.87	5.6	5.59	5.15	10	6
C-05	A	Right	10	2	2	0	0	3	3	2	3	2	1	0	0	0	2	3	3	3	3	0	3	2	2	1	1	2	2	2	1	1	3	2	2	2	1	1	0	0	0	0	6.07	6.8	6.11	6.6	6.81	9	6
C-05	A	Left	10	2	2	0	0	3	3	0	0	2	3	0	2	2	3	3	3	3	3	3	3	2	2	1	1	2	2	2	1	1	3	2	2	2	1	1	0	0	0	0	6.57	6.07	6.25	5.65	6.55	9	6
C-09	A	Right	7	4.5	3.5	2.5	0	3	2	1	1	0	0	0	0	0	0	0	0	0	0	0	3	3	2	2	2	3	2	2	2	2	3	3	2	1	1	0	0	0	0	1	5.95	5.43	6.74	6.15	5.66	9	8
C-09	A	Left	7	4.5	3.5	2.5	0	3	2	2	0	0	1	0	0	0	0	0	0	0	0	0	3	3	2	2	2	3	2	2	2	2	3	3	2	2	1	2	2	0	0	1	6.54	5.34	6.5	6.31	5.45	11	10
C-11	A	Right	10	7	7	7	5	3	3	3	3	3	3	3	0	2	2	1	0	0	2	2	3	3	3	1	2	3	3	2	2	1	1	3	2	2	2	0	0	0	0	0	6.27	6.08	6.71	6.19	6.9	7	9
C-11	A	Left	10	7	7	7	5	3	3	3	3	3	2	0	0	0	0	1	3	2	0	0	3	3	3	2	2	3	3	2	2	1	2	3	2	2	2	0	0	0	0	0	6.45	6.28	6.71	6.42	6.85	8	9
C-17	A	Left	10	8	7	5	2	3	1	0	1	1	0	0	0	1	0	0	3	3	3	3	2	1	1	1	1	2	1	1	1	0	3	3	3	1	1	0	0	0	0	0	5.78	6.11	6.7	7.14	6.43	7	5
C-18	A	Right	3	2.5	2	0	0	3	3	3	0	0	1	0	0	0	0	1	0	0	0	0	2	1	1	1	1	2	2	1	1	1	2	2	2	1	1	0	0	1	0	0	5.62	5.97	5.67	6.52	7.07	6	5
C-18	A	Left	3	2.5	2	0	0	3	3	1	0	0	1	0	0	0	0	1	0	0	0	0	2	1	1	1	1	1	1	1	1	1	3	3	2	1	1	0	0	0	0	0	5.94	6.16	5.85	6.74	7.01	6	5
C-19	A	Right	10	9	9	8	7	0	0	0	0	0	3	2	2	2	2	0	0	0	0	0	2	2	1	1	1	2	1	1	1	1	3	1	3	1	1	0	0	0	0	0	6.87	6.18	6.12	6.32	7.8	7	4
C-21	A	Right	6	0	0	0	0	2	1	1	0	0	0	0	0	0	0	0	0	0	0	0	2	1	1	1	0	2	1	0	0	0	0	0	0	0	1	2	2	1	1	0	6.44	6.96	8.58	9.43	8.5	6	4
C-21	A	Left	6	0	0	0	0	2	1	0	0	0	0	0	0	0	0	0	0	0	0	0	1	1	1	1	0	1	1	0	0	0	0	0	0	0	1	1	2	1	1	0	6.35	5.31	7.52	7.81	7.93	3	4
PG-01	A	Right	8	4	1	0	0	0	0	0	0	0	0	0	0	0	0	0	0	0	0	0	2	2	1	1	1	1	2	1	1	1	0	1	1	1	0	0	0	0	0	0	5.56	5.36	5.47	5.43	5.6	3	5
PG-01	A	Left	6	4	1	0	0	0	0	0	0	0	0	0	0	0	0	0	0	0	0	0	2	1	1	1	1	2	1	1	1	0	0	0	0	0	0	0	0	0	0	0	5.45	5.68	5.55	5.52	5.55	4	2
PG-02	A	Right	6	4	0	0	0	3	3	3	3	3	0	0	0	0	0	0	0	0	0	0	2	2	1	1	1	2	2	1	1	1	2	2	2	1	1	0	0	0	0	0	5.56	6.19	6	5.46	5.21	6	6
PG-02	A	Left	6	4	0	0	0	3	3	3	3	3	0	0	0	0	0	0	0	0	0	0	3	3	2	2	1	3	3	1	1	1	2	3	1	2	1	0	0	0	0	0	5.73	5.76	5.58	5.53	5.27	8	9
PG-08	A	Right	0	0	0	0	0	1	0	0	0	0	0	0	0	0	0	0	0	0	0	0	2	2	1	1	1	3	2	2	1	1	1	1	0	0	0	0	0	0	0	0	7.18	5.68	6.77	6.79	5.6	6	5
PG-08	A	Left	8	4	2	2	0	2	0	0	0	0	0	0	0	0	0	0	0	0	0	0	3	3	2	2	1	3	3	2	1	1	2	2	1	0	0	0	0	0	0	0	6.61	5.37	6.29	6.24	5.21	8	8
PG-06	A	Right	8	6	6	4	4	3	2	0	0	0	0	0	0	0	0	0	0	0	0	0	2	1	1	1	1	1	1	1	0	0	3	2	1	0	0	0	0	0	0	0	5.65	5.88	5.64	6.23	6.63	6	4
PG-06	A	Left	8	6	6	2	2	3	2	0	0	0	0	0	0	0	0	0	0	0	0	0	2	1	1	1	1	1	1	1	0	0	2	1	0	0	0	0	0	0	0	0	6.92	5.54	5.63	5.93	6.08	5	3
PG-10	A	Right	4	0	0	0	0	3	2	0	0	0	0	0	0	0	0	0	0	0	0	0	2	2	1	1	1	1	1	0	0	0	3	2	1	0	0	0	0	0	0	0	6.92	5.4	6.89	7.02	6.7	6	5
PG-10	A	Left	6	2	0	0	0	3	2	0	0	0	0	0	0	0	0	0	0	0	0	0	2	2	1	1	1	1	1	0	0	0	3	2	1	0	0	0	0	0	0	0	7.08	5.64	6.23	6.74	6.45	6	5
PG-04	A	Right	10	8	8	8	6	3	0	0	0	0	3	2	0	0	0	3	2	2	0	0	2	2	2	1	1	3	3	2	1	1	3	3	3	2	2	0	0	0	0	0	5.54	5.49	5.28	5.19	4.93	8	8
PG-04	A	Left	10	8	8	8	6	3	0	0	0	0	3	3	3	2	2	3	1	0	0	0	2	2	2	1	1	2	2	2	2	2	3	3	3	2	2	0	0	0	0	0	5.55	5.54	5.32	5.39	4.98	7	7
PG-05	A	Right	7	6	5	3	2	3	2	1	0	0	0	0	0	0	0	0	0	0	0	0	2	2	1	1	0	1	1	0	0	0	2	1	1	0	0	0	0	0	0	0	6	5.67	5.28	5.19	4.93	5	4
PG-05	A	Left	7	7	5	3	3	2	1	0	0	0	0	0	0	0	0	0	0	0	0	0	2	2	2	0	0	1	1	1	1	1	2	2	2	1	1	0	0	0	0	0	6.4	5.78	5.81	5.99	5.84	5	5
PG-17	A	Right	8	7	5	2	0	3	3	2	1	1	1	0	0	0	0	0	0	0	0	0	2	2	1	1	1	2	1	1	1	1	3	2	1	1	0	2	1	0	0	0	5.91	4.98	4.81	4.89	4.8	9	6
PG-17	A	Left	8	6	4	2	0	3	2	1	1	1	1	0	0	0	0	0	0	0	0	0	2	2	1	1	1	2	1	1	1	1	3	2	1	1	0	2	1	0	0	0	6.12	5.74	5.42	5.18	4.99	9	6
PG-15	A	Right	10	6	4	3	1	2	1	0	0	0	0	0	0	0	0	0	0	0	0	0	2	2	1	1	1	1	1	0	0	0	3	2	1	0	0	0	0	0	0	0	5.76	5.64	5.23	5.5	5.25	6	5
PG-15	A	Left	10	5	3	0	0	2	1	1	1	1	0	0	0	0	0	0	0	0	0	0	2	2	1	1	1	2	1	1	1	1	3	2	1	1	0	2	1	0	0	0	5.13	5.28	5.24	5.76	5.15	9	6
C-04	B	Left	10	7	7	7	7	3	3	3	2	1	3	3	0	3	3	3	3	3	3	3	2	2	2	2	2	2	2	2	2	2	3	3	2	2	3	1	0	0	0	0	5.62	5.6	5.64	6.2	6.08	8	7
C-06	B	Right	9	5	3	1	0	2	0	0	0	0	0	0	0	0	0	0	0	0	0	0	3	2	1	1	1	2	2	1	1	1	2	0	0	0	0	1	0	0	0	0	5.72	5.92	5.16	5.58	6.87	8	4
C-06	B	Left	9	5	3	1	0	2	1	0	0	0	0	0	0	0	0	0	0	0	0	0	1	1	0	1	1	1	0	0	1	1	1	0	0	0	0	0	0	0	0	0	5.66	5.8	5.24	5.76	5.93	3	1
C-07	B	Left	6	6	4	2	2	0	0	0	0	0	3	3	0	2	2	0	0	0	0	0	2	1	1	1	1	2	1	1	1	1	3	2	1	1	1	0	0	0	0	0	6.2	6.27	6.29	5.2	8.26	7	4
C-08	B	Right	6	3	1	1	0	3	2	1	0	0	3	0	0	0	0	0	0	0	0	0	2	2	1	1	1	2	1	1	1	1	1	1	0	0	0	0	0	0	0	0	5.84	5.93	5.93	5.83	6.55	5	4
C-08	B	Left	0	0	0	0	0	1	0	0	0	0	0	0	0	0	0	0	0	0	0	0	2	2	1	1	0	3	2	2	1	1	3	2	1	0	0	1	0	0	0	0	5.72	5.56	5.48	5.68	5.93	9	6
C-10	B	Right	7	5	5	4	2	3	2	2	1	1	0	0	0	0	0	0	0	0	0	0	2	2	2	1	1	3	1	1	1	1	2	1	1	1	0	0	0	0	0	0	6	5.49	6.36	6.69	6.32	7	4
C-10	B	Left	7	5	5	4	2	3	3	3	3	2	0	0	0	0	0	0	0	0	0	0	2	2	2	2	1	3	1	1	1	1	2	1	2	2	1	0	0	0	0	0	6.36	5.57	5.65	6.05	5.85	7	4
C-12	B	Right	8	5	4	0	0	0	2	1	0	0	3	0	0	0	0	3	0	0	0	0	2	1	1	1	1	2	2	1	1	1	1	1	0	0	0	0	0	0	0	0	7.63	6.89	7.12	7.75	8.08	5	4
C-12	B	Left	8	5	4	0	0	3	1	1	0	0	3	0	0	0	0	3	0	0	0	0	2	1	1	1	1	2	1	1	1	1	1	1	0	0	0	0	0	0	0	0	7.61	6.47	6.83	7.72	7.55	5	3
C-13	B	Right	7	5	5	3	1	3	3	0	0	0	3	0	0	0	0	0	0	0	0	0	3	2	1	1	1	2	2	2	2	1	3	3	3	1	1	0	0	0	0	0	5.28	5.7	5.9	5.85	8.06	8	7
C-13	B	Left	7	5	5	3	1	3	3	2	0	0	3	3	0	0	0	0	0	0	0	0	3	2	1	1	1	2	2	2	2	1	2	3	3	1	1	0	0	0	0	0	5.81	5.67	6.19	6.1	6.18	7	7
C-14	B	Right	6	3	0	0	0	1	1	0	0	0	3	1	0	0	0	3	1	0	0	0	2	2	2	1	1	3	2	1	0	0	2	1	0	0	0	1	0	0	0	0	6.42	5.65	4.76	5.69	6.38	8	5
C-14	B	Left	6	3	0	0	0	1	1	0	0	0	3	3	0	0	0	3	3	0	0	0	2	2	2	1	1	3	2	1	0	0	2	2	0	0	0	1	0	0	0	0	6.64	5.63	4.88	5.52	5.73	8	6
C-15	B	Right	10	7	5	1	1	0	0	0	0	0	3	1	1	0	0	3	2	2	0	0	3	2	2	1	1	2	2	2	1	0	2	1	1	1	0	0	0	0	0	0	6.4	5.64	6.09	6.28	6.97	7	5
C-15	B	Left	10	7	5	1	1	1	0	2	0	0	3	1	0	0	0	3	2	0	0	0	2	2	2	1	1	2	2	2	1	0	2	0	0	0	0	0	0	0	0	0	6.23	5.62	6.82	6.21	6.99	6	4
C-20	B	Right	7	2	2	2	2	3	2	2	2	2	0	0	0	0	0	0	0	0	0	0	3	2	2	2	2	2	1	1	1	1	3	2	2	1	1	1	0	0	0	0	7.03	6.32	6.83	6.23	6.84	9	5
C-21	B	Right	5	0	0	0	0	2	1	1	0	0	0	0	0	0	0	0	0	0	0	0	1	1	1	1	1	1	1	0	0	0	0	0	0	0	0	2	2	0	0	0	6.63	7.07	8.46	9.86	8.9	4	4
C-21	B	Left	5	0	0	0	0	2	1	1	0	0	0	1	0	0	0	0	0	0	0	0	1	1	1	1	1	1	1	0	0	0	0	0	0	0	0	2	1	0	0	0	6.85	6.97	9.58	7.87	8.38	4	3
C-22	B	Right	4	0	0	0	0	3	2	1	1	1	0	0	0	0	0	0	0	0	0	0	2	2	1	1	1	2	2	1	1	1	2	1	1	1	0	0	0	0	0	0	5.32	5.77	5.47	5.73	5.94	6	5
C-22	B	Left	4	0	0	0	0	3	1	0	0	0	0	0	0	0	0	0	0	0	0	0	2	2	1	1	1	2	2	1	1	1	2	1	1	1	0	0	0	0	0	0	5.57	5.69	5.3	5.42	6.02	6	5
PG-11	B	Right	7	5	3	3	2	3	1	1	1	1	0	0	0	0	0	0	0	0	0	0	2	2	1	1	1	1	1	0	0	0	3	2	1	1	0	0	0	0	0	0	5.84	5.87	5.89	5.87	5.82	6	5
PG11	B	Left	7	5	3	3	2	3	2	0	0	0	0	0	0	0	0	0	0	0	0	0	1	1	1	1	1	2	1	0	0	0	3	1	1	0	0	0	0	0	0	0	7.63	6.03	5.98	5.84	5.82	6	3
PG-12	B	Right	4	2	2	0	0	2	2	2	2	2	0	0	0	0	0	0	0	0	0	0	2	2	1	1	1	1	1	1	1	1	2	1	1	0	0	0	0	0	0	0	7.63	7.02	6.61	6.61	6.6	5	4
PG-12	B	Left	0	0	1	0	0	1	1	1	1	1	0	0	0	0	0	0	0	0	0	0	2	2	1	1	1	1	1	1	1	1	2	1	0	0	0	0	0	0	0	0	7.64	5.96	6.65	6.65	6.58	5	4
PG-16	B	Right	6	4	2	1	1	1	0	0	0	0	0	0	0	0	0	0	0	0	0	0	2	2	1	1	0	1	1	0	0	0	2	2	1	1	0	1	1	0	0	0	5	5.74	5.9	5.95	5.78	6	6
PG-16	B	Left	6	4	2	1	1	1	0	0	0	0	0	0	0	0	0	0	0	0	0	0	2	2	1	1	0	1	1	0	0	0	2	2	1	1	0	1	1	0	0	0	5.55	5.88	5.64	6.1	5.45	6	6
PG-14	B	Right	8	7	5	3	0	2	0	0	0	0	0	0	0	0	0	0	0	0	0	0	2	2	2	1	1	2	2	1	1	1	3	3	2	1	0	2	1	0	0	0	5.28	5.31	5.34	5.3	5.23	9	8
PG-14	B	Left	8	8	7	3	0	2	0	0	0	0	0	0	0	0	0	0	0	0	0	0	2	2	1	1	1	2	2	1	1	1	3	2	2	1	0	2	1	0	0	0	5.27	5.23	5.19	5.1	5.09	9	7
PG-07	B	Right	8	7	6	6	6	1	0	0	0	0	0	0	0	0	0	0	0	0	0	0	2	2	2	2	1	2	2	2	1	1	3	3	2	1	1	0	0	0	0	0	5.22	5.24	5.26	5.34	5.19	7	7
PG-07	B	Left	8	7	7	7	7	3	3	3	3	3	0	0	0	0	0	0	0	0	0	0	2	2	2	2	2	2	2	2	2	2	3	3	3	3	3	0	0	0	0	0	5.38	5.27	5.22	4.09	4.07	7	7
PG-13	B	Right	10	10	9	9	9	3	1	0	0	0	3	2	0	0	0	3	1	0	0	0	3	3	2	2	2	3	3	3	2	2	3	3	3	3	3	0	0	0	0	0	5.72	5.7	5.43	5.22	5.05	9	9
PG-13	B	Left	10	10	7	7	7	3	2	0	0	0	3	2	2	2	2	3	3	3	3	3	3	3	2	2	2	3	3	2	2	3	3	3	2	1	1	0	0	0	0	0	5.77	5.65	5.21	4.95	4.93	9	9
PG-09	B	Right	9	8	7	7	7	3	3	3	2	2	2	2	1	0	0	0	0	0	0	0	2	2	1	1	1	2	2	1	1	1	0	0	0	0	0	3	3	2	1	1	5.72	5.84	5.72	5.7	5.68	7	7
PG-09	B	Left	9	8	7	7	6	3	2	2	2	2	2	2	0	0	0	0	0	0	0	0	2	2	1	1	1	2	2	1	1	1	0	0	0	0	0	3	3	1	1	1	5.38	5.28	5.46	5.5	5.5	7	7
[truncated: 3 more columns]
