# Supplementary material for: Comparative Efficacy of a Novel Topical Formulation with Antimicrobial Peptides and Encapsulated Plant Extracts Versus Conventional Therapies for Canine Otitis Externa
Source: Pathogens. 2025 Nov 1;14(11):1112. doi: 10.3390/pathogens14111112 (PMC12655140; doi:10.3390/pathogens14111112)
Supplement: Supplementary file 1 [file pathogens-14-01112-s001.zip › Supplementary File S5.xlsx]

## Sheet: Sheet1
Microorganism Group	ID	Ear			Aminoglycosides		Carbapenems	Cephalosporins			Glycopeptides	Lincosamides	Macrolides		Penicillins			Tetracyclines	Penicillin-based
				Bacteria	Amikacin	Gentamicin	Meropenem	Ceftriaxone	Cephalexin*	Cefepime	Vancomycin	Clindamycin	Azithromycin	Erythromycin	Ampicillin	Piperacillin + Tazobactam	Oxacillin	Doxycycline	Amoxicillin + Clavulanate
Pseudomonas	C-04	Left	Stich - E	P. aeruginosas	S	S	S			S						S
	C-05	Right	Laila - D1	P. aeruginosas	S	S	S			S						S
	C-09	Right	Chica - D	P. aeruginosas	S	S	S			R						S
Enterobacteriaceae	C-05	Left	Laila - E	Proteus mirabilis	I	I	I	S							S				S
	C-11	Right	Shelby - D	Proteus mirabilis	I	I	R	S							R				S
	C-14	Right	Molly - D	Escherichia coli	S	S	R	S							R				S
Enterococcus	C-13	Left	Luna - E2	Enterococcus canintestini							S		S	S	S			S	S
Staphylococcus	C-01	Left	Falco - E	Staphylococcus warneri		R						R	R					S
	C-03	Right	Catarina - D	Staphylococcus schleiferi subsp. coagulans		S			S			S	S				S	S
	C-03	Left	Catarina - E	Staphylococcus schleiferi subsp. coagulans		S			R			S	S				R	S
	C-05	Right	Laila - D2	Staphylococcus pseudintermedius		S			R			R	I				R	R
	C-06	Right	Cesar - D	Staphylococcus schleiferi subsp. schleiferi		S			S			S	S				S	S
	C-06	Left	Cesar - E	Staphylococcus schleiferi subsp. coagulans		S			S			S	S				S	S
	C-07	Left	Diuli - E	Staphylococcus pseudintermedius		S			S			S	S				S	R
	C-08	Right	Billi - D	Staphylococcus schleiferi subsp. coagulans		S			S			S	S				S	S
	C-08	Left	Billi - E	Staphylococcus schleiferi subsp. coagulans		S			I			S	R				I	S
	C-09	Left	Chica - E	Staphylococcus pseudintermedius		S			I			R	R				I	R
	C-11	Left	Shelby - E	Staphylococcus schleiferi subsp. schleiferi		S			S			S	I				S	S
	C-15	Right	Lord - D	Staphylococcus schleiferi subsp. coagulans		S			S			S	S				S	S
	C-15	Left	Lord - E	Staphylococcus schleiferi subsp. coagulans		S			R			S	S				R	S
	C-14	Left	Molly - E	Staphylococcus schleiferi subsp. coagulans		S			S			R	S				S	S
	C-13	Left	Luna - E1	Staphylococcus schleiferi subsp. coagulans		S			S			S	R				S	S
	C-19	Right	Tieta - D	Staphylococcus pseudintermedius		S			S			R	R				S	S
	C-22	Left	Fred - E1	Staphylococcus schleiferi subsp. coagulans		S			S			S	R				S	S
