# Supplementary material for: Comparative Efficacy of a Novel Topical Formulation with Antimicrobial Peptides and Encapsulated Plant Extracts Versus Conventional Therapies for Canine Otitis Externa
Source: Pathogens. 2025 Nov 1;14(11):1112. doi: 10.3390/pathogens14111112 (PMC12655140; doi:10.3390/pathogens14111112)
Supplement: Supplementary file 1 [file pathogens-14-01112-s001.zip › Supplementary File S7.xlsx]

## Sheet: Sheet1
Value	pVAS_0	pVAS_7	pVAS_14	pVAS_21	pVAS_28	Malassezia_0	Malassezia_7	Malassezia_14	Malassezia_21	Malassezia_28	Cocci_0	Cocci_7	Cocci_14	Cocci_21	Cocci_28	Bacilli_0	Bacilli_7	Bacilli_14	Bacilli_21	Bacilli_28	pH0	pH7	pH14	pH21	pH28	OTIS3_0	OTIS3_7	OTIS3_14	OTIS3_21	OTIS3_28
p-value between A and B	0.5121	0.7804	0.6218	0.5232	0.2472	0.1455	0.2515	0.9037	0.698	0.6115	0.4363	0.1238	0.6275	0.5094	0.4758	0.7352	0.9463	0.3074	0.4174	0.6737	0.9563	0.8659	0.9747	0.6496	0.6894	0.6081	0.9952	0.2079	0.2907	0.4009
