# Supplementary material for: Comparative Efficacy of a Novel Topical Formulation with Antimicrobial Peptides and Encapsulated Plant Extracts Versus Conventional Therapies for Canine Otitis Externa
Source: Pathogens. 2025 Nov 1;14(11):1112. doi: 10.3390/pathogens14111112 (PMC12655140; doi:10.3390/pathogens14111112)
Supplement: Supplementary file 1 [file pathogens-14-01112-s001.zip › Supplementary File S8.xlsx]

## Sheet: Sheet1
Test	Group	Comparison	p-value	Effect	Result
Wilcoxin Signed-Rank	A	pVAS_0 x pVAS_7	0.00000113	0.88	Significant
Wilcoxin Signed-Rank	A	pVAS_7 x pVAS_14	0.00003698	0.89	Significant
Wilcoxin Signed-Rank	A	pVAS_14 x pVAS_21	0.00002219	0.89	Significant
Wilcoxin Signed-Rank	A	pVAS_21 x pVAS_28	0.0001889	0.89	Significant
Wilcoxin Signed-Rank	B	pVAS_0 x pVAS_7	0.000001149	0.89	Significant
Wilcoxin Signed-Rank	B	pVAS_7 x pVAS_14	0.00002823	0.86	Significant
Wilcoxin Signed-Rank	B	pVAS_14 x pVAS_21	0.0001326	0.88	Significant
Wilcoxin Signed-Rank	B	pVAS_21 x pVAS_28	0.001052	0.89	Significant
Wilcoxin Signed-Rank	A	Malassezia_0 x Malassezia_7	0.00003257	0.92	Significant
Wilcoxin Signed-Rank	A	Malassezia_7 x Malassezia_14	0.0001689	0.9	Significant
Wilcoxin Signed-Rank	A	Malassezia_14 x Malassezia_21	0.04035	0.58	Significant
Wilcoxin Signed-Rank	A	Malassezia_21 x Malassezia_28	0.6073	0.0918	Non Significant
Wilcoxin Signed-Rank	A	Malassezia_14 x Malassezia_28	0.06228	0.49	Non Significant
Wilcoxin Signed-Rank	A	Malassezia_07 x Malassezia_28	0.0000513	0.89	Significant
Wilcoxin Signed-Rank	B	Malassezia_0 x Malassezia_7	0.00009553	0.78	Significant
Wilcoxin Signed-Rank	B	Malassezia_7 x Malassezia_14	0.006727	0.69	Significant
Wilcoxin Signed-Rank	B	Malassezia_14 x Malassezia_21	0.001762	0.92	Significant
Wilcoxin Signed-Rank	B	Malassezia_21 x Malassezia_28	0.1729	0.239	Non Significant
Wilcoxin Signed-Rank	B	Malassezia_14 x Malassezia_28	0.001247	0.91	Significant
Wilcoxin Signed-Rank	A	Cocos_0 x Cocos_7	0.001267	0.91	Significant
Wilcoxin Signed-Rank	A	Cocos_7 x Cocos_14	0.2307	0.169	Non Significant
Wilcoxin Signed-Rank	A	Cocos_14 x Cocos_21	0.5737	0.0	Non Significant
Wilcoxin Signed-Rank	A	Cocos_21 x Cocos_28	0.8618	0.100	Non Significant
Wilcoxin Signed-Rank	A	Cocos_14 x Cocos_28	0.7549	0.31	Non Significant
Wilcoxin Signed-Rank	A	Cocos_07 x Cocos_28	0.3985	0.43	Non Significant
Wilcoxin Signed-Rank	A	Cocos_07 x Cocos_21	0.1929	0.33	Non Significant
Wilcoxin Signed-Rank	B	Cocos_0 x Cocos_7	0.004961	0.82	Significant
Wilcoxin Signed-Rank	B	Cocos_7 x Cocos_14	0.002632	0.88	Significant
Wilcoxin Signed-Rank	B	Cocos_14 x Cocos_21	0.8214	0.0101	Non Significant
Wilcoxin Signed-Rank	B	Cocos_21 x Cocos_28	1.0	0.0101	Non Significant
Wilcoxin Signed-Rank	B	Cocos_14 x Cocos_28	0.8214	0.0101	Non Significant
Wilcoxin Signed-Rank	A	Bacilos_0 x Bacilos_7	0.4315	0.065	Non Significant
Wilcoxin Signed-Rank	A	Bacilos_7 x Bacilos_14	0.8618	0.100	Non Significant
Wilcoxin Signed-Rank	A	Bacilos_14 x Bacilos_21	0.2119	0.169	Non Significant
Wilcoxin Signed-Rank	A	Bacilos_21 x Bacilos_28	0.5	0.169	Non Significant
Wilcoxin Signed-Rank	A	Bacilos_0 x Bacilos_14	0.241	0.27	Non Significant
Wilcoxin Signed-Rank	A	Bacilos_0 x Bacilos_21	0.1272	0.4	Non Significant
Wilcoxin Signed-Rank	A	Bacilos_0 x Bacilos_28	0.07391	0.48	Non Significant
Wilcoxin Signed-Rank	A	Bacilos_7 x Bacilos_21	0.1359	0.49	Non Significant
Wilcoxin Signed-Rank	A	Bacilos_7 x Bacilos_28	0.06835	0.61	Non Significant
Wilcoxin Signed-Rank	A	Bacilos_14 x Bacilos_28	0.1015	0.57	Non Significant
Wilcoxin Signed-Rank	B	Bacilos_0 x Bacilos_7	0.01725	0.86	Significant
Wilcoxin Signed-Rank	B	Bacilos_7 x Bacilos_14	0.04876	0.338	Significant
Wilcoxin Signed-Rank	B	Bacilos_14 x Bacilos_21	0.5	0.169	Non Significant
Wilcoxin Signed-Rank	B	Bacilos_21 x Bacilos_28	1.0	0.169	Non Significant
Wilcoxin Signed-Rank	B	Bacilos_14 x Bacilos_28	0.5	0.169	Non Significant
Wilcoxin Signed-Rank	A	pH_0 x pH_7	0.04819	0.28	Significant
Wilcoxin Signed-Rank	A	pH_7 x pH_14	0.767	0.12	Non Significant
Wilcoxin Signed-Rank	A	pH_14 x pH_21	0.9402	0.26	Non Significant
Wilcoxin Signed-Rank	A	pH_21 x pH_28	0.171	0.16	Non Significant
Wilcoxin Signed-Rank	A	pH_7 x pH_21	0.9847	0.37	Non Significant
Wilcoxin Signed-Rank	A	pH_7 x pH_28	0.9542	0.29	Non Significant
Wilcoxin Signed-Rank	A	pH_14 x pH_28	0.5979	0.48	Non Significant
Wilcoxin Signed-Rank	B	pH_0 x pH_7	0.03841	0.30	Significant
Wilcoxin Signed-Rank	B	pH_7 x pH_14	0.69	0.085	Non Significant
Wilcoxin Signed-Rank	B	pH_14 x pH_21	0.8393	0.17	Non Significant
Wilcoxin Signed-Rank	B	pH_21 x pH_28	0.9392	0.27	Non Significant
Wilcoxin Signed-Rank	B	pH_7 x pH_21	0.8971	0.22	Non Significant
Wilcoxin Signed-Rank	B	pH_7 x pH_28	0.9981	0.49	Non Significant
Wilcoxin Signed-Rank	B	pH_14 x pH_28	0.9758	0.33	Non Significant
Wilcoxin Signed-Rank	A	total_0 x total_7	0.0001465	0.67	Significant
Wilcoxin Signed-Rank	A	total_7 x total_14	0.00000867	0.86	Significant
Wilcoxin Signed-Rank	A	total_14 x total_21	0.00002426	0.81	Significant
Wilcoxin Signed-Rank	A	total_21 x total_28	0.00009628	0.86	Significant
Wilcoxin Signed-Rank	B	total_0 x total_7	0.000004993	0.88	Significant
Wilcoxin Signed-Rank	B	total_7 x total_14	0.000001311	0.86	Significant
Wilcoxin Signed-Rank	B	total_14 x total_21	0.0006636	0.76	Significant
Wilcoxin Signed-Rank	B	total_21 x total_28	0.0009613	0.75	Significant
